# Supplementary material for: Mobile element insertions in rare diseases: a comparative benchmark and reanalysis of 60,000 exome samples
Source: Eur J Hum Genet. 2023 Oct 19;32(2):200–8. doi: 10.1038/s41431-023-01478-7 (PMC10853235; doi:10.1038/s41431-023-01478-7)
Supplement: Supplementary file 4 — Supplementary Table 3 [file 41431_2023_1478_MOESM4_ESM.xlsx]

## Sheet: Supplementary Table 3
Supplementary Table 3. Selected tool parameters, their descriptions and thresholds used for tool optimisation in exome and genome benchmarking.
Tool	Parameter	Description	Settings for exome data tested 3	Settings for genome data tested 3
ERVcaller	CR	Number of chimeric and improper reads support the MEI	-	-
	SR	Number of split reads support MEI and the breakpoint	≥: 0, 2, 4	≥: 0, 2, 4
	CR + SR	Total number of reads that support the MEI	≥: 3, 5, 7	≥: 3, 6, 9
	STATUS	Value from 0 to 5, indicating the evidence of the MEI 1	≥: 0, 1, 2, 3, 4, 5	≥: 0, 1, 2, 3, 4, 5
MELT	LP	Total number of discordant pairs supporting the left side of the breakpont	-	-
	RP	Total number of discordant pairs supporting the right side of the breakpont	-	-
	SR	Total number of SRs at the estimated breakpoint for this site	≥: 0, 2, 4	≥: 0, 2, 4
	LP + RP + SR	Total number of reads supporting the MEI	≥: 3, 5, 7	≥: 5, 8, 11
	ASSESS	Value from 0 to 5, indicating the evidence of the MEI 2	≥: 0, 1, 2, 3, 4, 5	≥: 0, 1, 2, 3, 4, 5
	s25	Greater than 25.0% of samples do not have data	=: 0 (ignore), 1 (exclude)	=: 0 (ignore), 1 (exclude)
	rSD	Ratio of LP to RP is greater than 2.0 standard deviations	=: 0 (ignore), 1 (exclude)	=: 0 (ignore), 1 (exclude)
	hDP	More than the expected number of discordant pairs at this site are also split	=: 0 (ignore), 1 (exclude)	=: 0 (ignore), 1 (exclude)
	ac0	No individuals in this VCF file were identified with this insertion	=: 0 (ignore), 1 (exclude)	=: 0 (ignore), 1 (exclude)
	lc	MEI is embeded in a low complexity region	=: 0 (ignore), 1 (exclude)	=: 0 (ignore), 1 (exclude)
Mobster	cluster5 hits	Number of supporting anchors on 5' of insertion point	-	-
	cluster3 hits	Number of supporting anchors on 3' of insertion point	-	-
	cluster5 hits + cluster3 hits	Total number of reads supporting the MEI	≥: 5, 7, 9	≥: 5, 8, 11
	split5 hits	Number of split reads supporting the 5' end site of the MEI	-	-
	split3 hits	Number of split reads supporting the 3' end site of the MEI	-	-
	split5 hits + split3 hits	Total number of split reads supporting the MEI	≥: 0, 2, 4	≥: 0, 2, 4
	cluster5 length	(End position of rightmost supporting discordant pair anchor on the 5' of the insertion point) - (Start position of leftmost supporting discordant pair anchor on the 5' of the insertion point)	-	-
	cluster3 length	(End position of rightmost supporting discordant pair anchor on the 3' of the insertion point)) - (Start position of leftmost supporting discordant pair anchor on the 3' of the insertion point)	-	-
	cluster5 length + cluster3 length	Total length covered by discordant pairs mapping the MEI	≥: 0, 100, 200	≥: 0, 100, 200
SCRAMble	Clipped_Reads_In_Cluster	Number of supporting split reads in cluster	≥: 5, 7, 9	≥: 5, 7, 9
	Alignment_Score	Pairwise alignment score of clipped read consensus to MEI reference sequence	≥: 50, 60, 70	≥: 50, 70, 90
	Alignment_Percent_Length	Percent of clipped read consensus sequence involved in alignment to MEI reference sequence	≥: 90, 95, 100	≥: 90, 95, 100
	Alignment_Percent_Identity	Percent identify of alignment of clipped read consensus sequence with MEI reference sequence	≥: 80, 85, 90	≥: 75, 85, 90
TEMP2	Type	Type of the insertion: 1p1: Insertions supported by reads at both ends, 2p: Insertions supported by multipe reads at only one end	=: 1p1, 2p, all	=: 1p1, 2p, all
	SupportReads	Total number of reads supporting this insertion	≥: 2, 4, 6	≥: 2, 5, 8
	5splicSiteSupportReads	Number of supporting reads at 5'end of the insertion junction (split reads)	-	-
	3spiceSiteSupportReads	Number of supporting reads at 3'end of the insertion junction (split reads)	-	-
	5splicSiteSupportReads + 3spiceSiteSupportReads	Total number of split reads supporting the MEI	≥: 0, 1, 2	≥: 0, 1, 2
xTea	LCLIP	Number of left clipped reads (aligned to copies)	-	-
	RCLIP	Number of right clipped reads (aligned to copies)	-	-
	LCLIP + RCLIP	Total number of clipped reads	≥: 2, 4, 6	≥: 3, 5, 7
	LDISC	Number of left discordant reads (aligned to copies)	-	-
	RDISC	Number of right discordant reads (aligned to copies)	-	-
	LCLIP + RCLIP + LDISC + RDISC	Total number of supporting reads	≥: 6, 8, 10	≥: 6, 9, 12
1 0 = Inconsistent direction for the supporting reads; 1 = One breakpoint detected by only chimeric and/or improper reads without split reads; 2 = Only one breakpoint is detected and covered by split reads; 3 = Two breakpoints detected, and both of them are not covered by split reads; 4 = Two breakpoints detected, and one of them are not covered by split reads; 5 = Two breakpoints detected, and b…
2 0 = No overlapping reads at site;1 = Imprecise breakpoint due to greater than expected distance between evidence;2 = discordant pair evidence only -- No split read information;3 = left side TSD evidence only;4 = right side TSD evidence only;5 = TSD decided with split reads, highest possible quality
3 The tested thresholds: '-' denoted the absence of thresholds tested.
