# Supplementary material for: Mobile element insertions in rare diseases: a comparative benchmark and reanalysis of 60,000 exome samples
Source: Eur J Hum Genet. 2023 Oct 19;32(2):200–8. doi: 10.1038/s41431-023-01478-7 (PMC10853235; doi:10.1038/s41431-023-01478-7)
Supplement: Supplementary file 5 — Supplementary Table 4 [file 41431_2023_1478_MOESM5_ESM.xlsx]

## Sheet: Supplementary Table 4
Supplementary Table 4. Optimised parameters that yielded the best performance on the exome dataset 1 and the HG002 genome sample. Settings that deviate from the default values are indicated in bold.
Tool	Parameter	Exome benchmark 1*	HG002 genome sample
ERVcaller	SR	≥ 0	≥ 0
	CR + SR	≥ 5	≥ 9
	STATUS	≥ 1	≥ 4
MELT	SR	≥ 0	≥ 0
	LP + RP + SR	≥ 3	≥ 11
	ASSESS	≥ 0	≥ 3
	s25	-	-
	rSD	-	Exclusion
	hDP	-	Exclusion
	ac0	Exclusion	Exclusion
	lc	-	-
Mobster	cluster5 hits + cluster3 hits	≥ 2	≥ 2
	split5 hits + split3 hits	≥ 5	≥ 5
	cluster5 length + cluster3 length	≥ 0	≥ 0
SCRAMble	Clipped_Reads_In_Cluster	≥ 5	≥ 5
	Alignment_Score	≥ 60	≥ 70
	Alignment_Percent_Length	≥ 90	≥ 90
	Alignment_Percent_Identity	≥ 90	≥ 90
TEMP2	Type	NA	1p1
	SupportReads	NA	≥ 8
	5splicSiteSupportReads + 3spiceSiteSupportReads	NA	≥ 0
xTea	LCLIP + RCLIP	NA	≥ 3
	LCLIP + RCLIP + LDISC + RDISC	NA	≥ 12
* Due to the limited number of calls for xTea and TEMP2 in exome data, parameter optimitzation could not be performed for these tools.
