# Supplementary material for: Mobile element insertions in rare diseases: a comparative benchmark and reanalysis of 60,000 exome samples
Source: Eur J Hum Genet. 2023 Oct 19;32(2):200–8. doi: 10.1038/s41431-023-01478-7 (PMC10853235; doi:10.1038/s41431-023-01478-7)
Supplement: Supplementary file 6 — Supplementary Table 5 [file 41431_2023_1478_MOESM6_ESM.xlsx]

## Sheet: Supplementary Table 5
Supplementary Table 5. Detailed tool performance by MEI type and filtering strategy across the two exome benchmark datasets.
			Exome dataset 1						Exome dataset 2
Tool	Settings	MEI	TP	FP	FN	Precision	Sensitivity	F-score	TP	FP	FN	Precision	Sensitivity	F-score
ERVcaller	Default	All	94	74	162	0.559524	0.367188	0.443396	848	1797	263	0.320605	0.763276	0.451544
		Alu	92	42	150	0.686567	0.380165	0.489362	716	799	191	0.472607	0.789416	0.591247
		L1	1	27	10	0.0357143	0.0909091	0.0512821	132	989	50	0.117752	0.725275	0.202609
		SVA	1	5	2	0.166667	0.333333	0.222222	0	9	22	0	0	0
	Common	All	60	26	196	0.697674	0.234375	0.350877	578	43	533	0.930757	0.520252	0.667436
		Alu	59	17	183	0.776316	0.243802	0.371069	467	38	440	0.924752	0.514884	0.661473
		L1	1	9	10	0.1	0.0909091	0.0952381	111	5	71	0.956897	0.60989	0.744966
		SVA	0	0	3	0	0	0	0	0	22	0	0	0
	Optimized	All	86	28	170	0.754386	0.335938	0.464865	759	266	352	0.740488	0.683168	0.710674
		Alu	85	19	157	0.817308	0.35124	0.491329	631	214	276	0.746746	0.6957	0.72032
		L1	1	9	10	0.1	0.0909091	0.0952381	128	51	54	0.715084	0.703297	0.709141
		SVA	0	0	3	0	0	0	0	1	22	0	0	0
MELT	Default	All	123	445	133	0.216549	0.480469	0.298544	802	2747	309	0.225979	0.721872	0.344206
		Alu	123	320	119	0.277652	0.508264	0.359124	660	1940	247	0.253846	0.727674	0.37639
		L1	0	124	11	0	0	0	141	805	41	0.149049	0.774725	0.25
		SVA	0	1	3	0	0	0	1	2	21	0.333333	0.0454545	0.08
	Common	All	121	73	135	0.623711	0.472656	0.537778	770	181	341	0.809674	0.693069	0.746848
		Alu	121	37	121	0.765823	0.5	0.605	631	130	276	0.829172	0.6957	0.756595
		L1	0	36	11	0	0	0	139	51	43	0.731579	0.763736	0.747312
		SVA	0	0	3	0	0	0	0	0	22	0	0	0
	Optimized	All	122	11	134	0.917293	0.476562	0.627249	772	17	339	0.978454	0.694869	0.812632
		Alu	122	1	120	0.99187	0.504132	0.668493	631	13	276	0.979814	0.6957	0.813669
		L1	0	10	11	0	0	0	141	4	41	0.972414	0.774725	0.862385
		SVA	0	0	3	0	0	0	0	0	22	0	0	0
Mobster	Default	All	73	21	183	0.776596	0.285156	0.417143	619	195	492	0.760442	0.557156	0.643117
		Alu	73	0	169	1	0.301653	0.463492	458	25	449	0.94824	0.504961	0.658993
		L1	0	19	11	0	0	0	151	170	31	0.470405	0.82967	0.600398
		SVA	0	2	3	0	0	0	10	0	12	1	0.454545	0.625
	Common	All	72	12	184	0.857143	0.28125	0.423529	575	18	536	0.969646	0.517552	0.674883
		Alu	72	0	170	1	0.297521	0.458599	418	11	489	0.974359	0.46086	0.625749
		L1	0	10	11	0	0	0	148	7	34	0.954839	0.813187	0.878338
		SVA	0	2	3	0	0	0	9	0	13	1	0.409091	0.580645
	Optimized	All	72	12	184	0.857143	0.28125	0.423529	575	18	536	0.969646	0.517552	0.674883
		Alu	72	0	170	1	0.297521	0.458599	418	11	489	0.974359	0.46086	0.625749
		L1	0	10	11	0	0	0	148	7	34	0.954839	0.813187	0.878338
		SVA	0	2	3	0	0	0	9	0	13	1	0.409091	0.580645
SCRAMble	Default	All	91	13	165	0.875	0.355469	0.505556	700	49	411	0.934579	0.630063	0.752688
		Alu	90	3	152	0.967742	0.371901	0.537313	550	14	357	0.975177	0.606395	0.747791
		L1	1	9	10	0.1	0.0909091	0.0952381	135	28	47	0.828221	0.741758	0.782609
		SVA	0	1	3	0	0	0	15	7	7	0.681818	0.681818	0.681818
	Common	All	91	13	165	0.875	0.355469	0.505556	700	49	411	0.934579	0.630063	0.752688
		Alu	90	3	152	0.967742	0.371901	0.537313	550	14	357	0.975177	0.606395	0.747791
		L1	1	9	10	0.1	0.0909091	0.0952381	135	28	47	0.828221	0.741758	0.782609
		SVA	0	1	3	0	0	0	15	7	7	0.681818	0.681818	0.681818
	Optimized	All	91	9	165	0.91	0.355469	0.511236	677	21	434	0.969914	0.609361	0.74848
		Alu	90	0	152	1	0.371901	0.542169	531	3	376	0.994382	0.585447	0.736988
		L1	1	8	10	0.111111	0.0909091	0.1	132	15	50	0.897959	0.725275	0.802432
		SVA	0	1	3	0	0	0	14	3	8	0.823529	0.636364	0.717949
TEMP2	Default	All	3	2	253	0.6	0.0117188	0.0229885	235	30	876	0.886792	0.211521	0.34157
		Alu	3	2	239	0.6	0.0123967	0.0242915	232	27	675	0.895753	0.255788	0.397942
		L1	0	0	11	0	0	0	3	1	179	0.75	0.0164835	0.0322581
		SVA	0	0	3	0	0	0	0	2	22	0	0	0
	Common	All	0	0	256	0	0	0.0229885	0	0	1111	0	0	0
		Alu	0	0	242	0	0	0	0	0	907	0	0	0
		L1	0	0	11	0	0	0	0	0	182	0	0	0
		SVA	0	0	3	0	0	0	0	0	22	0	0	0
	Optimized	All	3	2	253	0.6	0.0117188	0.0229885	235	30	876	0.886792	0.211521	0.34157
		Alu	3	2	239	0.6	0.0123967	0.0242915	232	27	675	0.895753	0.255788	0.397942
		L1	0	0	11	0	0	0	3	1	179	0.75	0.0164835	0.0322581
		SVA	0	0	3	0	0	0	0	2	22	0	0	0
xTea	Default	All	3	2	253	0.6	0.0117188	0.0229885	31	16	1080	0.659574	0.0279028	0.0535406
		Alu	3	1	239	0.75	0.0123967	0.0243902	29	6	878	0.828571	0.0319735	0.0615711
		L1	0	1	11	0	0	0	2	10	180	0.166667	0.010989	0.0206186
		SVA	0	0	3	0	0	0	0	0	22	0	0	0
	Common	All	3	2	253	0.6	0.0117188	0.0229885	31	16	1080	0.659574	0.0279028	0.0535406
		Alu	3	1	239	0.75	0.0123967	0.0243902	29	6	878	0.828571	0.0319735	0.0615711
		L1	0	1	11	0	0	0	2	10	180	0.166667	0.010989	0.0206186
		SVA	0	0	3	0	0	0	0	0	22	0	0	0
	Optimized	All	3	2	253	0.6	0.0117188	0.0229885	31	16	1080	0.659574	0.0279028	0.0535406
		Alu	3	1	239	0.75	0.0123967	0.0243902	29	6	878	0.828571	0.0319735	0.0615711
		L1	0	1	11	0	0	0	2	10	180	0.166667	0.010989	0.0206186
		SVA	0	0	3	0	0	0	0	0	22	0	0	0
