# Supplementary material for: Mobile element insertions in rare diseases: a comparative benchmark and reanalysis of 60,000 exome samples
Source: Eur J Hum Genet. 2023 Oct 19;32(2):200–8. doi: 10.1038/s41431-023-01478-7 (PMC10853235; doi:10.1038/s41431-023-01478-7)
Supplement: Supplementary file 7 — Supplementary Table 6 [file 41431_2023_1478_MOESM7_ESM.xlsx]

## Sheet: Supplementary Table 6
Supplementary Table 6. Detailed performance evaluation when combining two MEI detection tools in both exome datasets.
	Exome dataset 1						Exome dataset 2
Tools	TP	FP	FN	Precision	Sensitivity	F-score	TP	FP	FN	Precision	Sensitivity	F-score
ERVcaller, MELT	146	39	110	0.789189	0.570312	0.662132	929	276	182	0.770954	0.836184	0.802245
ERVcaller, Mobster	114	40	142	0.74026	0.445312	0.556098	835	276	276	0.751575	0.751575	0.751575
ERVcaller, Scramble	128	37	128	0.775758	0.5	0.608076	937	313	174	0.7496	0.843384	0.793731
MELT, Mobster	132	23	124	0.851613	0.515625	0.642336	862	33	249	0.963128	0.775878	0.859422
MELT, Scramble	139	20	117	0.874214	0.542969	0.66988	951	63	160	0.93787	0.855986	0.895059
Mobster, Scramble	100	21	156	0.826446	0.390625	0.530504	781	65	330	0.923168	0.70297	0.79816
