# Supplementary material for: Mobile element insertions in rare diseases: a comparative benchmark and reanalysis of 60,000 exome samples
Source: Eur J Hum Genet. 2023 Oct 19;32(2):200–8. doi: 10.1038/s41431-023-01478-7 (PMC10853235; doi:10.1038/s41431-023-01478-7)
Supplement: Supplementary file 8 — Supplementary Table 7 [file 41431_2023_1478_MOESM8_ESM.xlsx]

## Sheet: Supplementary Table 7
Supplementary Table 7. Detailed tool performance by MEI type and filtering strategy across the HG002 and NA12878 genome samples.
			HG002 genome sample						NA12878 genome sample
Tool	Settings	MEI	TP	FP	FN	Precision	Sensitivity	F-score	TP	FP	FN	Precision	Sensitivity	F-score
ERVcaller	Default	All	797	2473	975	0.243731	0.449774	0.316144	608	4462	484	0.119921	0.556777	0.197339
		Alu	590	1656	915	0.262689	0.392027	0.314583	460	2226	462	0.171258	0.498915	0.254989
		L1	140	580	45	0.194444	0.756757	0.309392	108	1958	16	0.0522749	0.870968	0.0986301
		SVA	67	237	15	0.220395	0.817073	0.34715	40	278	6	0.125786	0.869565	0.21978
	Common	All	657	863	1134	0.432237	0.366834	0.396859	533	1123	559	0.32186	0.488095	0.387918
		Alu	527	728	980	0.41992	0.349701	0.381608	428	938	494	0.313324	0.464208	0.374126
		L1	125	95	64	0.568182	0.661376	0.611247	99	140	25	0.414226	0.798387	0.545455
		SVA	5	40	90	0.111111	0.0526316	0.0714286	6	45	40	0.117647	0.130435	0.123711
	Optimized	All	666	889	1130	0.428296	0.370824	0.397493	528	1164	564	0.312057	0.483516	0.37931
		Alu	552	770	956	0.417549	0.366048	0.390106	437	994	485	0.305381	0.47397	0.371441
		L1	105	69	89	0.603448	0.541237	0.570652	80	105	44	0.432432	0.645161	0.517799
		SVA	9	50	85	0.152542	0.0957447	0.117647	11	65	35	0.144737	0.23913	0.180328
MELT	Default	All	1194	685	583	0.635444	0.671919	0.653173	986	1939	106	0.337094	0.90293	0.490914
		Alu	1007	563	494	0.641401	0.670886	0.655812	835	1799	87	0.317008	0.90564	0.469629
		L1	115	87	79	0.569307	0.592784	0.580808	108	89	16	0.548223	0.870968	0.672897
		SVA	72	35	10	0.672897	0.878049	0.761905	43	51	3	0.457447	0.934783	0.614286
	Common	All	1186	167	592	0.876571	0.667042	0.757585	977	426	115	0.696365	0.894689	0.783166
		Alu	1004	100	497	0.90942	0.668887	0.770825	829	327	93	0.717128	0.899132	0.797883
		L1	115	44	79	0.72327	0.592784	0.651558	106	60	18	0.638554	0.854839	0.731034
		SVA	67	23	16	0.744444	0.807229	0.774566	42	39	4	0.518519	0.913043	0.661417
	Optimized	All	1178	80	601	0.936407	0.66217	0.775766	966	312	126	0.755869	0.884615	0.81519
		Alu	998	45	503	0.956855	0.66489	0.784591	820	248	102	0.76779	0.889371	0.824121
		L1	113	24	82	0.824818	0.579487	0.680723	103	32	21	0.762963	0.830645	0.795367
		SVA	67	11	16	0.858974	0.807229	0.832298	43	32	3	0.573333	0.934783	0.710744
Mobster	Default	All	1080	258	708	0.807175	0.604027	0.690979	920	459	174	0.66715	0.840951	0.744036
		Alu	931	127	572	0.879962	0.619428	0.72706	788	295	135	0.727608	0.853738	0.785643
		L1	105	87	91	0.546875	0.535714	0.541237	100	114	25	0.46729	0.8	0.589971
		SVA	44	44	45	0.5	0.494382	0.497175	32	50	14	0.390244	0.695652	0.5
	Common	All	991	79	805	0.926168	0.551782	0.691556	869	251	225	0.775893	0.794333	0.785005
		Alu	883	32	621	0.965027	0.587101	0.730054	762	187	161	0.80295	0.825569	0.814103
		L1	97	45	101	0.683099	0.489899	0.570588	95	62	30	0.605096	0.76	0.673759
		SVA	11	2	83	0.846154	0.117021	0.205607	12	2	34	0.857143	0.26087	0.4
	Optimized	All	1026	104	769	0.907965	0.571588	0.701538	884	293	210	0.751062	0.808044	0.778512
		Alu	1026	104	769	0.907965	0.571588	0.701538	777	218	146	0.780905	0.84182	0.810219
		L1	914	50	589	0.948133	0.608117	0.740981	95	72	30	0.568862	0.76	0.650685
		SVA	100	52	98	0.657895	0.505051	0.571429	12	3	34	0.8	0.26087	0.393443
SCRAMble	Default	All	954	1028	833	0.481332	0.533856	0.506235	783	1420	316	0.355424	0.712466	0.474258
		Alu	809	603	695	0.572946	0.537899	0.55487	676	883	251	0.433611	0.729234	0.543846
		L1	129	334	60	0.278618	0.68254	0.395706	95	412	31	0.187377	0.753968	0.300158
		SVA	16	91	78	0.149533	0.170213	0.159204	12	125	34	0.0875912	0.26087	0.131148
	Common	All	401	366	1404	0.522816	0.222161	0.31182	453	574	641	0.441091	0.414077	0.427157
		Alu	331	215	1179	0.606227	0.219205	0.321984	385	346	539	0.526676	0.416667	0.465257
		L1	64	137	134	0.318408	0.323232	0.320802	62	206	62	0.231343	0.5	0.316327
		SVA	6	14	91	0.3	0.0618557	0.102564	6	22	40	0.214286	0.130435	0.162162
	Optimized	All	927	463	860	0.666906	0.518747	0.583569	770	731	327	0.512991	0.701914	0.592764
		Alu	785	226	718	0.776459	0.522289	0.624503	667	452	259	0.596068	0.720302	0.652323
		L1	129	194	60	0.399381	0.68254	0.503906	94	226	31	0.29375	0.752	0.422472
		SVA	13	43	82	0.232143	0.136842	0.172185	9	53	37	0.145161	0.195652	0.166667
TEMP2	Default	All	772	10581	1019	0.0679996	0.431044	0.117468	664	21081	428	0.0305358	0.608059	0.0581512
		Alu	611	6698	901	0.0835956	0.404101	0.138533	547	11575	375	0.0451246	0.593275	0.08387
		L1	127	3513	65	0.0348901	0.661458	0.0662839	90	9131	34	0.00976033	0.725806	0.0192616
		SVA	34	370	53	0.0841584	0.390805	0.138493	27	375	19	0.0671642	0.586957	0.120536
	Common	All	0	1	1835	0	0	0	1	4	1091	0.2	0.000915751	0.00182315
		Alu	0	0	1522	0	0	0	1	1	921	0.5	0.0010846	0.0021645
		L1	0	1	216	0	0	0	0	1	124	0	0	0
		SVA	0	0	97	0	0	0	0	2	46	0	0	0
	Optimized	All	740	831	1053	0.471038	0.412716	0.439952	637	1109	455	0.364834	0.583333	0.448908
		Alu	581	674	933	0.462948	0.383752	0.419646	521	878	401	0.372409	0.565076	0.448944
		L1	127	121	65	0.512097	0.661458	0.577273	90	190	34	0.321429	0.725806	0.445545
		SVA	32	36	55	0.470588	0.367816	0.412903	26	41	20	0.38806	0.565217	0.460177
xTea	Default	All	1326	196	434	0.871222	0.753409	0.808044	986	593	106	0.624446	0.90293	0.7383
		Alu	1115	120	378	0.902834	0.746818	0.817449	847	456	75	0.650038	0.918655	0.761348
		L1	142	62	43	0.696078	0.767568	0.730077	102	99	22	0.507463	0.822581	0.627692
		SVA	69	14	13	0.831325	0.841463	0.836364	37	38	9	0.493333	0.804348	0.61157
	Common	All	1326	191	434	0.874094	0.753409	0.809277	986	592	106	0.624842	0.90293	0.738577
		Alu	1115	116	378	0.905768	0.746818	0.818649	847	455	75	0.650538	0.918655	0.761691
		L1	142	62	43	0.696078	0.767568	0.730077	102	99	22	0.507463	0.822581	0.627692
		SVA	69	13	13	0.841463	0.841463	0.841463	37	38	9	0.493333	0.804348	0.61157
	Optimized	All	1322	183	438	0.878405	0.751136	0.809801	986	587	106	0.626828	0.90293	0.739962
		Alu	1111	108	382	0.911403	0.744139	0.819322	847	450	75	0.653045	0.918655	0.763407
		L1	142	62	43	0.696078	0.767568	0.730077	102	99	22	0.507463	0.822581	0.627692
		SVA	69	13	13	0.841463	0.841463	0.841463	37	38	9	0.493333	0.804348	0.61157
