# Supplementary material for: Mobile element insertions in rare diseases: a comparative benchmark and reanalysis of 60,000 exome samples
Source: Eur J Hum Genet. 2023 Oct 19;32(2):200–8. doi: 10.1038/s41431-023-01478-7 (PMC10853235; doi:10.1038/s41431-023-01478-7)
Supplement: Supplementary file 9 — Supplementary Table 8 [file 41431_2023_1478_MOESM9_ESM.xlsx]

## Sheet: Supplementary Table 8
Supplementary Table 8. The number of MEI calls at each step of the filtering approach applied in the Solve-RD and Radboudumc cohort to identify clinically relevant MEIs. Expressed as n (%).
	Solve-RD				Radboudumc
	SCRAMble	MELT	Overlap	Total	SCRAMble	MELT	Overlap	Total
All calls	174126 (44.7)	299341 (76.8)	83892 (21.5)	389575 (100)	874717 (65.7)	867629 (65.1)	410226 (30.8)	1332120 (100)
Target region	76503 (70.3)	81240 (74.6)	48865 (44.9)	108878 (100)	458619 (75.6)	432890 (71.4)	284996 (47.0)	606513 (100)
Affected cases	45472 (68.4)	50376 (75.8)	29404 (44.3)	66444 (100)	304904 (75.7)	285893 (71.0)	187962 (46.7)	402835 (100)
not dbRIP	24678 (80.6)	20573 (67.2)	14635 (47.8)	30616 (100)	166436 (88.4)	114148 (60.6)	92205 (48.9)	188379 (100)
Low frequency	1597 (69.8)	866 (37.9)	176 (7.7)	2287 (100)	7290 (81.0)	2762 (30.7)	1057 (11.8)	8995 (100)
Clinically relevant genes	163 (55.1)	157 (53.0)	24 (8.1)	296 (100)	792 (83.1)	254 (26.7)	93 (9.8)	953 (100)
Exon/splicing variants	62 (48.1)	72 (55.8)	6 (4.7)	129 (100)	393 (91)	74 (17.1)	35 (8.1)	432 (100)
Confirmed	3 (100)	2 (66.7)	2 (66.7)	3 (100)	5 (71.4)	5 (71.4)	3 (42.9)	7 (100)
