# Supplementary material for: Mobile element insertions in rare diseases: a comparative benchmark and reanalysis of 60,000 exome samples
Source: Eur J Hum Genet. 2023 Oct 19;32(2):200–8. doi: 10.1038/s41431-023-01478-7 (PMC10853235; doi:10.1038/s41431-023-01478-7)
Supplement: Supplementary file 10 — Supplementary Table 9 [file 41431_2023_1478_MOESM10_ESM.xlsx]

## Sheet: Supplementary Table 9
Supplementary Table 9. Phenotypic and clinical diagnoses of the patients included in this study.
Gene	Phenotype or clinical diagnosis	Comments
APC	Familial adenomatous polyposis
AVPR2	Nephrogenic diabetes insipidus	Insertion was previously detected, but not linked to a L1 element
BRCA2	Pheochromocytoma
CC2D2A	Joubert syndrome	Second variant in compound heterozygosis: NM_001080522.2(CC2D2A):c.4465G>C p.(Asp1489His), classified as variant of unknown significance
COL11A1	Cleft palate
COL6A2	Bethlem myopathy
NIBPL	Cornelia de Lange syndrome	De novo insertion
NKX2-1	Chorea, benign hereditary	De novo insertion
TTN	Neonatal muscle weakness; limb muscle weakness	Second variant in compound heterozygosis: NM_133378.4(TTN):c.99073dup p.(Ile33025fs), classified as pathogenic
USH2A	Sensorineural high frequency hearing loss	Second variant (phase not tested): NM_206933(USH2A):c.1606T>C (p.(Cys536Arg), classified as likely pathogenic
