# Supplementary material for: Mobile element insertions in rare diseases: a comparative benchmark and reanalysis of 60,000 exome samples
Source: Eur J Hum Genet. 2023 Oct 19;32(2):200–8. doi: 10.1038/s41431-023-01478-7 (PMC10853235; doi:10.1038/s41431-023-01478-7)
Supplement: Supplementary file 11 — Supplementary Table 10 [file 41431_2023_1478_MOESM11_ESM.xlsx]

## Sheet: Supplementary Table 10
Supplementary Table 10. Number of reference MEIs per sample and categorised by type included in exome dataset 1 and exome dataset 2. Results expressed as n or average (min - max).
	Exome dataset 1 (n = 20)		Exome dataset 2 (n = 100)
MEI type	N	Per sample	N	Per sample
All	256	12.8 (7-16)	1111	11.1 (3-21)
Alu	242	12.5 (7-15)	907	9.1 (2-18)
L1	11	0.6 (0-2)	182	1.8 (0-5)
SVA	3	0.15 (0-1)	22	0.22 (0-1)
